# Supplementary material for: Efficacy and safety of Shenfu injection for the treatment of post-acute myocardial infarction heart failure: A systematic review and meta-analysis
Source: Front Pharmacol. 2022 Nov 24;13:1027131. doi: 10.3389/fphar.2022.1027131 (PMC9730285; doi:10.3389/fphar.2022.1027131)
Supplement: Supplementary file 1 [file Table2.XLSX]

## Sheet: Sheet1
Total effective rate
Study	Disease	n1	Experimental	n2	Control
Guo 2013	AMI+HF	25	30	19	30
Guo 2014	AMI+HF	33	40	28	40
He 2014	AMI+HF	31	45	21	45
Li 2015	AMI+HF	22	32	14	32
Li 2016	AMI+HF	21	23	15	23
Li 2017	AMI+HF	24	31	21	31
Meng 2014	AMI+HF	26	30	14	30
Mo 2002	AMI+HF	24	36	16	38
Song 2002	AMI+HF	21	24	14	24
Wang 2021	AMI+HF	29	33	19	32
Wang Cuiliu 2017	AMI+HF	61	64	55	64
Xu 2011	AMI+HF	34	37	24	33
Xu 2015	AMI+HF	22	25	15	25
Yan 2017	AMI+HF	38	40	30	40
You 2019	AMI+HF	28	38	18	38
Zeng 2005	AMI+HF	40	54	29	56
Zhang 2011	AMI+HF	26	37	23	37
Zhang 2012	AMI+HF	37	39	32	39
Zhang 2020	AMI+HF	45	50	36	50
Zhang Zhenxia 2018	AMI+HF	36	38	28	38
Zhao 2018	AMI+HF	38	60	23	60
Zong 2014	AMI+HF	49	52	41	53
LVEF	Experimental			Control
Study	mean	SD	n1	mean	SD	n2
Fen 2019	54.07	14.64	174	50.55	10.75	160
Guo 2014	56.8	12.2	40	49.4	11.9	40
He 2014	58.3	2.6	45	46.7	4.8	45
Li 2010	40.6	18.4	58	39.5	17.2	34
Li 2015	59.5	2.1	32	46.3	4.7	32
Li 2016	63.54	6.78	23	56.83	6.21	23
Li 2017	51	7.8	31	45.5	7.2	31
Meng 2014	77.1	11.4	30	54.5	12.1	30
Song 2002	0.553	0.165	24	0.459	0.113	24
Wang Huanyu 2018	52.65	3.56	44	48.41	3.24	44
Wang 2017	42.65	2.65	58	38.26	2.61	58
Wang 2018	42.2	3.7	31	38.9	3.92	31
Wang 2020	52.48	10.06	37	44.26	9.15	37
Wang 2021	48.41	6.84	33	44.22	4.21	32
Xu 2011	50.9	8.6	37	43.8	6.5	33
Yan 2017	57.23	11.42	40	48.75	10.84	40
Zhang 2019	63.49	6.77	38	56.78	6.2	38
Zhang Zhenxia 2018	48.37	7.34	33	44.25	4.12	32
Zhao 2016	42.2	3.7	31	38.9	3.92	31
Zhao 2018	58.9	3.9	60	53.4	1.9	60
Zou 2013	60	3.7	36	53	2	36
HR	Experimental			Control
Study	mean	SD	n1	mean	SD	n2
Li 2010	76	11.2	58	88	17.7	34
Li 2016	87.43	8.55	23	98.32	9.35	23
Li 2017	74.6	6.4	31	84.8	8.2	31
Li Shige 2016	90.66	11.46	32	105.79	14.12	32
Song 2002	82.7	11.5	24	94.3	12.4	24
Sun 2016	71.2	6.7	31	72.2	5.9	31
Wang 2017	80.1	6.4	64	86	7.5	64
Wang 2018	71.2	6.7	31	72.2	5.9	31
Xu 2011	82.7	12.3	37	94	5.9	33
Zhang 2018	87.43	8.51	38	98.12	8.98	38
Zhao 2016	71.2	6.7	31	72.2	5.9	31
Zhao 2018	83.1	9.5	60	96.9	12.3	60
Zong 2014	71.25	6.23	52	80.96	6.88	53
Zou 2013	80.8	12.1	36	96.3	12.7	36
Cardiac output	Experimental			Control
Study	mean	SD	n1	mean	SD	n2
Fen 2019	4.17	0.44	174	3.87	0.51	160
Guo 2010	4.45	0.42	35	3.97	0.4	35
Guo 2014	4.84	1.53	40	3.96	1.44	40
He 2014	4.51	0.41	45	3.87	0.22	45
Li 2006	39.7	0.36	37	3.33	0.29	36
Li 2015	4.61	0.14	32	3.85	0.2	32
Li 2016	4666	211	23	3499	130	23
Mo 2002	4.43	0.55	36	4.08	0	38
Wang 2021	4.61	0.14	33	4.07	0.11	32
Zhang 2018	4659.7	210.3	38	3489.03	130.32	38
Zhao 2018	6.7	1.5	60	3.1	1.8	60
Zou 2013	4	2.5	36	2.9	1.2	36
NT-proBNP	Experimental			Control
Study	mean	SD	n1	mean	SD	n2
Fen 2019	161.35	89.67	174	377.36	108.35	160
He 2014	178.4	14.1	45	297.3	25.7	45
Li 2015	175.3	14.5	32	296.7	23.9	32
Wang Huanyu 2018	3	201	31	5	126	31
Wang 2017	3106.37	162.73	37	5487.59	183.56	37
Wang 2020	100.37	50.91	44	300.26	100.65	44
You 2019	3875	173	38	5361	124	38
Zhang 2019	469.23	114.51	33	540.28	158.63	32
Zhao 2016	3	201	31	5	126	31
BNP	Experimental			Control
Study	mean	SD	n1	mean	SD	n2
Guo 2010	186.8	41.9	35	291.7	55.6	35
He 2014	178.4	14.1	45	297.3	25.7	45
Li 2010	87.6	25.3	58	159.5	37.1	34
Li 2015	175.3	14.5	32	296.7	23.9	32
Li 2016	187	12	23	256	14	23
Li 2017	4915	1652	31	8459	1233	31
Meng 2014	231.5	21.4	30	402.1	65.4	30
Wang 2017	100.37	50.91	44	300.26	100.65	44
Wang Cuiliu 2017	327.6	132.8	64	517.4	153.3	64
Xu 2011	483.76	236.53	37	547.96	275.57	33
Zhang 2012	5000	2300	39	7500	1800	39
Zhang 2019	469.23	114.51	33	540.28	158.63	32
Zong 2014	102.71	15.63	52	301.12	50.2	53
Adverse effect
Study	Diseases	Experimental	n1	Control	n2
Guo 2010	AMI+HF	8	35	12	35
He 2014	AMI+HF	8	45	15	45
Li 2015	AMI+HF	5	32	5	32
Li 2016	AMI+HF	4	23	5	23
Li 2017	AMI+HF	6	31	9	31
Li Shige 2016	AMI+HF	1	32	1	32
Mo 2002	AMI+HF	0	36	0	38
Song 2002	AMI+HF	0	24	4	24
Sun 2016	AMI+HF	0	31	1	31
Wang Huanyu 2018	AMI+HF	3	31	16	31
Wang 2017	AMI+HF	0	44	0	44
Wang 2018	AMI+HF	1	64	2	64
Wang Cuiliu 2017	AMI+HF	4	58	18	58
Xu 2011	AMI+HF	12	37	24	33
Zeng 2005	AMI+HF	0	54	0	56
Zhang 2011	AMI+HF	9	37	19	37
Zhang 2019	AMI+HF	2	33	0	32
Zhao 2016	AMI+HF	3	31	16	31
