# Supplementary material for: Efficacy and safety of Shenfu injection for the treatment of post-acute myocardial infarction heart failure: A systematic review and meta-analysis
Source: Front Pharmacol. 2022 Nov 24;13:1027131. doi: 10.3389/fphar.2022.1027131 (PMC9730285; doi:10.3389/fphar.2022.1027131)
Supplement: Supplementary file 8 [file Table8.xlsx]

## Sheet: Compounds of SFI
Category	Ingredient	Content	Methods					Title
Aconitine alkaloids	BMA	0.0048ug/ml	Using column-switching liquid chromatography, we established the results for benzoyl neoaconitine, benzoyl aconitine, benzoyl hypaconitine, benzoyl aconitine and aconitine in Ginseng injection. A method was developed for the determination of six aconitine alkaloids, Rg1, Re, Rf, Rb1, Rc, Ro, Rb2, Rb3, Rd, Rg1, Re, Re, Rf, Rb1, Rb3, Rb3, Rd, Rg1, Rb1, Rb1, Rb1, Rb1, Rc, Ro, Rb2, Rb3, Rd and Rg1. 9…					Rapid Quantitative Analysis of Aconitine-type Alkaloids and Ginsenosides in Shenfu Injection by Column Switching Liquid Chromatography(Zhang2022)
Aconitine alkaloids	BAC	0.0059ug/ml
Aconitine alkaloids	BHA	0.0082ug/ml
Aconitine alkaloids	MA	0.0047ug/ml
Aconitine alkaloids	AC	0.0040ug/ml
Aconitine alkaloids	HA	0.0040ug/ml
Aconitine alkaloids	Rg1	0.21ug/ml
Aconitine alkaloids	Re	0.26ug/ml
Aconitine alkaloids	Rf	0.22ug/ml
Aconitine alkaloids	Rb1	0.21ug/ml
Aconitine alkaloids	Rc	0.21ug/ml
Aconitine alkaloids	Ro	0.18ug/ml
Aconitine alkaloids	Rb2	0.24ug/ml
Aconitine alkaloids	Rb3	0.24ug/ml
Aconitine alkaloids	Rd	0.21ug/ml
Ginsenosaponin	Rg1	93. 92ug/ml
Ginsenosaponin	Re	78. 91ug/ml
Ginsenosaponin	Rf	42. 15ug/ml
Ginsenosaponin	Rb1	154. 12ug/ml
Ginsenosaponin	Rc	82. 06ug/ml
Ginsenosaponin	Ro	75. 66ug/ml
Ginsenosaponin	Rb2	82. 49ug/ml
Ginsenosaponin	Rb3	13. 60ug/ml
Ginsenosaponin	Rd	47. 44ug/ml
Ginsenosaponin	BMA	2. 04ug/ml
Ginsenosaponin	BAC	0.39ug/ml
Ginsenosaponin	BHA	0.83ug/ml
Nucleosides	Uridine	12.8851ug/ml	The nucleosides in the ginseng injection were analyzed and identified by liquid chromatography (LC-MS) using acetonitrile-water (pH adjusted to 2.65 with glacial acetic acid) as the mobile phase with a gradient elution and a Waters symmetry shieldTM RP18 column with electrospray ionization source (ESI) and full scan detection in positive ion mode. The nucleosides were determined by high performan…					Study on liquid chromatography-mass spectrometry and high performance liquid chromatography Nucleoside components in Ginseng Injection(Zhou2014)
Nucleosides	Guanosine	5.0303ug/ml
Nucleosides	Adenosine	17.1509ug/ml
Organic acid	Cinnamic acid	0.00578ug/ml	In current study，a hydrophilic interaction chromatography ( HILIC) coupled with mass spectrometric method ( HILIC-LC-MS) was developed and validated for the simultaneous determination of 14 organic acids，including cinnamic acid，ferulic acid，4-hydroxylbenzoic acid，L-( + ) -lactic acid，adipic acid，fumaric acid，caffeic acid，succinic acid，maleic acid，malonic acid，D-malic acid，( － ) -shikimic acid，D-t…					Simultaneous determination of 14 organic acids in Shenfu injection by hydrophilic interaction chromatography-tandem mass spectrometry(LIu2016)
Organic acid	Ferulic acid	0.00095ug/ml
Organic acid	4-hydroxybenzoic acid	0.0027ug/ml
Organic acid	Lactic acid	0.00281ug/ml
Organic acid	Adipic acid	0.00143ug/ml
Organic acid	Fumaric acid	0.00283ug/ml
Organic acid	Caffeic acid	0.0011ug/ml
Organic acid	Succinic acid	0.0023ug/ml
Organic acid	Maleic acid	0.00028ug/ml
Organic acid	Malonic acid	0.00813ug/ml
Organic acid	Malic acid	0.00164ug/ml
Organic acid	Shikimic acid	0.00085ug/ml
Organic acid	Tartaric acid	0.0022ug/ml
Organic acid	Quinic acid	0.00117ug/ml
Aconitum alkaloids	Aconitine	0.0000001ug/ml	The sample was purified and enriched by hollow fiber liquid phase microextraction (HF-LPME) on an ACQUITY UPLC BEH C18 column (2. 1 mm × 50 mm, 1. 7 μm) with the mobile phase acetonitrile-10 mmol-L-1 ammonium bicarbonate solution (pH 10) at a flow rate of 0. 45 mL-min - 1. The column was eluted with a gradient.					Determination of three trace components of aconitine, hypaconitine and neoaconitine in Ginseng Injection hypaconitine and neoaconitine(Zhang2013)
Aconitum alkaloids	Neoaconitine	0.0000001ug/ml
Aconitum alkaloids	Hypoaconitine	0.00000015ug/ml
Monoester type aconitine	BM	0.00455ug/ml	In this paper, we used ionic liquid homogeneous extraction technique combined with high performance liquid chromatography to analyze the alkaloid components of Ginseng Injection from Aconite, and determined the contents of four monoester type aconitine: benzoyl aconitine (BA), benzoyl hypaconitine (BH), benzoyl neoaconitine (BM) and benzoyl deoxyaconitine (BD). By optimizing the experimental cond…					Study on chemical composition of Ginseng Injection(Tang2012)
Monoester type aconitine	BA	0.00198ug/ml
Monoester type aconitine	BH	0.00263ug/ml
Monoester type aconitine	BD	0.00122ug/ml
Ginsenoside	Rg1	0.60ug/ml
Ginsenoside	Re	0.70ug/ml
Ginsenoside	Rf	0.46ug/ml
Ginsenoside	Rg2	0.52ug/ml
Ginsenoside	Rb1	0.64ug/ml
Ginsenoside	Rc	0.65ug/ml
Ginsenoside	Rb2	0.49ug/ml
Ginsenoside	Rb3	0.44ug/ml
Ginsenoside	F1	0.45ug/ml
Ginsenoside	Rd	0.43ug/ml
Ginsenoside	20(S)-Rh1	0.48ug/ml
Ginsenoside	20(R）-Rh1	0.44ug/ml
Ginsenoside	Rg6	0.22ug/ml
Ginsenoside	F4	0.16ug/ml
Ginsenoside	Rk3	0.14ug/ml
Ginsenoside	Rh4	0.13ug/ml
Ginsenoside	20(S)-Rh3	0.44ug/ml
Ginsenoside	20(R)-Rh3	0.45ug/ml
Ginsenoside	Rk1	0.26ug/ml
Ginsenoside	Rg5	0.17ug/ml
Monoester type alkaloids	Benzoyl New Aconitine	0.14ug/ml	An Agilent Zorbax Eclipse Plus C18 (2.1 m×100 mm, 1.8 µm) column was used. 100 mm, 1.8 µm) column; the mobile phase was methanol:0.01 mol/L ammonium acetate solution (pH=5.0 adjusted by glacial acetic acid) (39:61); the flow rate was 0.4 mL/min. The column temperature was 30 ℃, and the detection wavelength was 235 nm.					Determination of monoester alkaloids in Shenfu injection by UHPLC(Yuan2021)
Monoester type alkaloids	Benzoyl Aconitine	0.14ug/ml
Monoester type alkaloids	Benzoylsubstitute Aconitine	0.13ug/ml
Ginsenoside	Rh1	0.008ug/ml	Te method showed satisfactory linearity (r > 0.9915), repeatability (RSD < 9.58%), intra- and interday precisions(RSD<11.90%), and high yields of recovery (92.26-113.20%) for twelve major constituents, namely, ginsenosides-Rb1, Rb2, Rb3, Rc,Rd, Rg1, Re, Rf, Rg2, Rg3, Rh1, and F2					UPLC-MS/MS Determination of Twelve Ginsenosides in Shenfu Tang and Dushen Tang(Dawai Yang2019)
Ginsenoside	Rg2	0.004ug/ml
Ginsenoside	Rg3	0.0003ug/ml
Ginsenoside	F2	0.001ug/ml
Ginsenoside	Rf	0.0005ug/ml
Ginsenoside	Rg1	0.001ug/ml
Ginsenoside	Re	0.0006ug/ml
Ginsenoside	Rd	0.0006ug/ml
Ginsenoside	Rc	0.0005ug/ml
Ginsenoside	Rb2	0.002ug/ml
Ginsenoside	Rb3	0.0035ug/ml
Ginsenoside	Rb1	0.0008ug/ml
Alkaloids	BMA	0.000003ug/ml	In this article, a comprehensive and rapid method for quality evaluation and control of SFPD was developed, via qualitative and quantitative analysis of the major components by integrating ultra-high-performance liquid chromatography equipped with quadrupole time-of-flight mass spectrometry and ultra-fast-performance liquid chromatography equipped with triple quadrupole mass spectrometry.					A Comprehensive and Rapid Quality Evaluation Method of Traditional Chinese Medicine Decoction by Integrating UPLC-QTOF-MS and UFLC-QQQ-MS and Its Application(Yinfang Chen2019)
Alkaloids	BHA	0.000003ug/ml
Alkaloids	BAC	0.000003ug/ml
Alkaloids	MA	0.000003ug/ml
Alkaloids	HA	0.000003ug/ml
Alkaloids	AC	0.000003ug/ml
Alkaloids	FZL	0.000003ug/ml
Ginsenoside	Rb1	0.001ug/ml
Ginsenoside	Rb3	0.001ug/ml
Ginsenoside	Rd	0.001ug/ml
Ginsenoside	Re	0.001ug/ml
Ginsenoside	Rg1	0.001ug/ml
Ginsenoside	Ro	0.001ug/ml
Ginsenoside	Re	0.24ug/ml	A method with few markers to determine multicomponents was established and validated to evaluate the quality of Shenfu injection by ultraperformance liquid chromatography coupled with a photodiode array detector. The separations were performed on an ACQUITY UPLC BEH C18 (2.1 × 50 mm2, 1.7 μm) column. Methanol and 0.1% formic acid aqueous solution were used as the mobile phase. The flow rate was 0…					Simultaneous determination of 2 aconitum alkaloids and 12 ginsenosides in Shenfu injection by ultraperformance liquid chromatography coupled with a photodiode array detector with few markers to determine multicomponents(Lei aihua2015)
Ginsenoside	Rg1	0.20ug/ml
Ginsenoside	Rf	0.21ug/ml
Ginsenoside	S-Rg2	0.0885ug/ml
Ginsenoside	S-Rg1	0.042ug/ml
Ginsenoside	Rb1	0.044ug/ml
Ginsenoside	Rc	0.1975ug/ml
Ginsenoside	Rb2	0.2075ug/ml
Ginsenoside	Rb3	0.1315ug/ml
Ginsenoside	Rd	0.094ug/ml
Ginsenoside	S-Rg3	0.085ug/ml
Ginsenoside	S-Rh2	1.05ug/ml
Aconitum alkaloids	Benzoylmesaconine	0.03ug/ml
Aconitum alkaloids	Benzoylhypacoitine	0.95ug/ml
Ginsenoside	Rb1	0.00097ug/ml	Chromatogrpahic separation by RPLC was achieved using a reversed-phase column and a water/acetonitrile mobile phase, containing 0.05% formic acid and using a gradient system. The method was optimized to allow for simultaneous analysis of all analytes in 11minutes without the need for baseline resolution of the components. Furthermore, the separation demonstrated good linearity (r > 0.9882), repea…					Quantitative LC-MS/MS analysis of seven ginsenosides and three aconitum alkaloids in Shen-Fu decoction(Guo Na2013)
Ginsenoside	Rb2	0.00097ug/ml
Ginsenoside	Rc	0.00125ug/ml
Ginsenoside	Rd	0.00075ug/ml
Ginsenoside	Re	0.00048ug/ml
Ginsenoside	Rf	0.00097ug/ml
Ginsenoside	Rg1	0.00048ug/ml
Aconitum alkaloids	Aconitine	0.00001ug/ml
Aconitum alkaloids	Mesaconitine	0.00001ug/ml
Aconitum alkaloids	Hypoaconitine	0.00001ug/ml
Ginsenoside	Rg1	52.6ug/ml	Agilent ZORBAX SB-C18 (4.6 mm×150mm，5μm) column was used in detection with a gradient mobile phase system consisting of water and acetonitrile. The wavelength of DAD detector was set at 203nm for analytes detection.					Simultaneous determination of five ginsenosides in Ginseng Injection by HPLC(Cao Limei2016)
Ginsenoside	Re	22.55ug/ml
Ginsenoside	Rb1	154.40ug/ml
Ginsenoside	Rc	139.29ug/ml
Ginsenoside	Rd	35.22ug/ml
alkaloids	Mesaconitine	0.004ug/ml	In this study, an ultra-high performance liquid chromatography-triple quadruple tandem mass spectrometry (UHPLC-QQQ MS) method was established to simultaneously quantify twenty-eight main active components of SFI in rat plasma, including eighteen ginsenosides and ten aconite alkaloids. Multi-reaction monitoring in positive and negative ionization switching modes is used for mass spectrometry anal…					Simultaneous quantification of twenty-eight components of Shenfu Injection in rat plasma by UHPLC-QQQ MS and its application to a pharmacokinetic study(Shen bingqing2021)
alkaloids	Karacoline	0.0016ug/ml
alkaloids	Songorine	0.0016ug/ml
alkaloids	Hypoaconitine	0.002ug/ml
alkaloids	Fuziline	0.00160ug/ml
alkaloids	Neoline	0.002ug/ml
alkaloids	Talatisamine	0.0016ug/ml
alkaloids	Benzoylmesaconine	0.002ug/ml
alkaloids	Benzoylaconine	0.0016ug/ml
alkaloids	Benzoylhypacoitine	0.004ug/ml
Ginsenoside	Re	0.08ug/ml
Ginsenoside	Rg1	0.08ug/ml
Ginsenoside	Rf	0.08ug/ml
Ginsenoside	Ra2	0.08ug/ml
Ginsenoside	F5	0.008ug/ml
Ginsenoside	Ra3	0.08ug/ml
Ginsenoside	Rb1	0.64ug/ml
Ginsenoside	Rg2	0.04ug/ml
Ginsenoside	20(S)-Rh1	0.04ug/ml
Ginsenoside	Ra1	0.08ug/ml
Ginsenoside	Rc	0.32ug/ml
Ginsenoside	20(R)-Rh1	0.04ug/ml
Ginsenoside	Ro	0.08ug/ml
Ginsenoside	Rb2	0.32ug/ml
Ginsenoside	Rb3	0.08ug/ml
Ginsenoside	F1	0.0016ug/ml
Ginsenoside	Rd	0.32ug/ml
Ginsenoside	F4	0.04ug/ml
Ginsenoside	Rg1	1.52pg/ml	In this part of the experiment, after the impurities were removed by online solid phase extraction, the alkaloids and ginsenosides in Ginseng Injection were determined simultaneously by positive and negative switching of different time periods using LC-MRM mode to select suitable ion pairs, and the simultaneous quantification of 13 ginsenosides and 10 alkaloids in Ginseng Injection was achieved.					Study on chemical substance basis of Ginseng Injection and in vivo composition of Mou Ginseng Granules(Zhangna2016)
Ginsenoside	Re	1.13pg/ml
Ginsenoside	F11	1.08pg/ml
Ginsenoside	Rb1	1.56pg/ml
Ginsenoside	Ro	1.02pg/ml
Ginsenoside	Rf	2.72pg/ml
Ginsenoside	Rc	2.91pg/ml
Ginsenoside	Rb2	3.97pg/ml
Ginsenoside	20(S)-Rg2	2.02pg/ml
Ginsenoside	Rd	3.14pg/ml
Ginsenoside	20(R)-Rh1	15.7pg/ml
Ginsenoside	20(S)-F1	157pg/ml
Ginsenoside	20(S)-Rg3	54.0pg/ml
alkaloids	SG	1.31pg/ml
alkaloids	NEO	1.52pg/ml
alkaloids	TAL	1.41pg/ml
alkaloids	BMA	0.06pg/ml
alkaloids	LH	0.58pg/ml
alkaloids	BAC	0.68pg/ml
alkaloids	BHA	0.62pg/ml
alkaloids	AC	7.10pg/ml
alkaloids	YAC	7.55pg/ml
alkaloids	HA	6.21pg/ml
Ginsenoside	Rg1	0.01ug/ml	In this work, a high-performance liquid chromatography coupled with quadrupole time-of-flight mass spectrometry (HPLC-QTOF MS) method was applied to comprehensive analysis of constituents in SFI. Highly sensitive MS allows direct analysis of injections without additional sample pretreatment required. Using diagnostic ions and fragmentation rules, we identified 23 trace diterpene alkaloids, ninete…					Direct and comprehensive analysis of ginsenosides and diterpene alkaloids in Shenfu injection by combinatory liquid chromatography–mass spectrometric techniques(Yanghua2014)
Ginsenoside	Re	0.05ug/ml
Ginsenoside	Rf	0.03ug/ml
Ginsenoside	Rb1	0.06ug/ml
Ginsenoside	Rb2	0.02ug/ml
Ginsenoside	S-Rh1	0.01ug/ml
Ginsenoside	Rg2	0.03ug/ml
Ginsenoside	Rc	0.05ug/ml
Ginsenoside	Rb3	0.01ug/ml
Ginsenoside	R-Rh1	0.01ug/ml
Ginsenoside	Rd	0.03ug/ml
Ginsenoside	S-Rg3	0.03ug/ml
Ginsenoside	R-Rg3	0.03ug/ml
alkaloids	Songorine	0.0008ug/ml
alkaloids	Fuziline	0.0002ug/ml
alkaloids	Neoline	0.0001ug/ml
alkaloids	Talatisamine	0.0002ug/ml
alkaloids	Guanfubase H	0.0004ug/ml
alkaloids	Benzoylmesaconine	0.001ug/ml
alkaloids	Bebzoylaconine	0.0002ug/ml
alkaloids	Benzoylhypacoitine	0.0004ug/ml
alkaloids	Mesaconitine	0.0002ug/ml
alkaloids	Aconitine	0.0005ug/ml
alkaloids	Hypoaconitine	0.0001ug/ml
amino acid	GABA		Column-switching hydrophilic interaction liquid chromatography-reversed phase liquid chromatography coupled with tandem mass spectrometry (HILIC-RPLC-MS/MS) has been revealed to be advantageous at simultaneous measurement of compounds covering a broad polarity range. Previous studies have profiled the hydrophobic components, mainly aconite alkaloids and ginsenosides, in Shenfu Injection (SFI); ho…					Large-scale qualitative and quantitative characterization of components in Shenfu injection by integrating hydrophilic interaction chromatography, reversed phase liquid chromatography, and tandem mass spectrometry(Yueling Song2015)
amino acid	Ile
amino acid	Phe
amino acid	Son
amino acid	Trp
amino acid	Ala
amino acid	Cys
amino acid	Glu
amino acid	Pro
amino acid	Leu
amino acid	Tyr
nucleoside	Ade
nucleoside	Ads
nucleoside	Cyd
nucleoside	Gus
nucleoside	Ins
nucleoside	Ura
nucleoside	Urd
nucleoside	Cyt
nucleoside	Gun
Ginsenoside	Rb1
Ginsenoside	Rg1
Ginsenoside	Rg3
Ginsenoside	Rb2
Ginsenoside	Rc
Ginsenoside	Rd
Ginsenoside	Re
Ginsenoside	Rf
Ginsenoside	Rg2
Ginsenoside	Rh1
Ginsenoside	Ro
Aconitine	Bha
Aconitine	Bma
Aconitine	Hac
Aconitine	Bac
Aconitine	Val
Aconitine	Bul
Aconitine	Mac
Aconitine	Neo
Aconitine	Tal
Hydrophilic compound	benzoate
Hydrophilic compound	salicylate
Hydrophilic compound	fumarate
Hydrophilic compound	ferulate
Hydrophilic compound	gallate
Hydrophilic compound	nicotinate
Hydrophilic compound	shikimate
Hydrophilic compound	succinate
Hydrophilic compound	ascorbate
Hydrophilic compound	maleate
Hydrophilic compound	malonate
Hydrophilic compound	cinnamate
Hydrophilic compound	malate
Hydrophilic compound	adenine
Hydrophilic compound	adenosine
Hydrophilic compound	inosine
Hydrophilic compound	galactitol
Hydrophilic compound	fructose
Hydrophilic compound	glucose
Hydrophilic compound	citrate
Hydrophilic compound	sucrose
Hydrophilic compound	maltose
Hydrophilic compound	cysteine
Hydrophilic compound	niacinamide
Hydrophilic compound	thymine
Hydrophilic compound	thymidine
Hydrophilic compound	glutamine
Hydrophilic compound	uridine
Hydrophilic compound	adenosine
Hydrophilic compound	GABA
Hydrophilic compound	uracil
Hydrophilic compound	guanine
Hydrophilic compound	cytosine
Hydrophilic compound	cytidine
Hydrophilic compound	phenylalanine
Hydrophilic compound	isoleucine
Hydrophilic compound	tryptophan
Hydrophilic compound	guanosine
Hydrophilic compound	leucine
Hydrophilic compound	betaine
Hydrophilic compound	valine
Hydrophilic compound	proline
Hydrophilic compound	tyrosine
Hydrophilic compound	alanine
Hydrophilic compound	threonine
Hydrophilic compound	glycine
Hydrophilic compound	serine
Hydrophilic compound	asparagine
Hydrophilic compound	histidine
Hydrophilic compound	arginine
Hydrophilic compound	lysine
Ginsenoside	Rg1		The contents of ginsenosides Rg1, Re and Rb1 in ginseng injections (red ginseng and epimedium) were determined by HPLC-ELSD. Method: HPLC-ELSD The mobile phase: acetonitrile-water, gradient elution, ELSD drift tube (gas chamber), temperature 120℃, nitrogen flow rate, and the chromatographic column: WaterssymmetryC18 column (4.6mm×150mm, 5μm). 120°C, nitrogen flow rate 1.8 mL/mi.					Determination of ginsenosides in ginseng saponin injection by high performance liquid chromatography with evaporative light scattering detector Content(Lili2006)
Ginsenoside	Re
Ginsenoside	Rb1
Ginsenoside	20glucosylginsenpsideRf		Determination of ginsenosides in ginseng saponin injection by high performance liquid chromatography with evaporative light scattering detector Content					Study of the material basis of Ginseng Injection based on UPLC -Q-TOF/MS(He Jiale2014)
Ginsenoside	nologinsenoside
Ginsenoside	Rg1
Ginsenoside	Rf
Ginsenoside	F3
Ginsenoside	Ra2
Ginsenoside	Rh1
Ginsenoside	F1
Ginsenoside	Rb1
Ginsenoside	Re
Ginsenoside	Rd
Ginsenoside	Ro
Ginsenoside	Rc
Ginsenoside	Ra1
Ginsenoside	Rb2
Ginsenoside	chikusetsusaponin Iva
